# Supplementary material for: Right Ventricular Diastolic Dysfunction Before Coronary Artery Bypass Grafting: Impact on 5-Year Follow-Up Outcomes
Source: J Clin Med. 2025 Feb 19;14(4):1398. doi: 10.3390/jcm14041398 (PMC11856731; doi:10.3390/jcm14041398)
Supplement: Supplementary file 1 [file jcm-14-01398-s001.zip]

Archive with 1 entries (1 files):
- jcm-3431032-supplementary.pdf
